# Supplementary material for: Hippocampal pyramidal cells of the CA1 region are not a major target of the thalamic nucleus reuniens
Source: PLoS Biol. 2025 Oct 13;23(10):e3003419. doi: 10.1371/journal.pbio.3003419 (PMC12530533; doi:10.1371/journal.pbio.3003419)
Supplement: S1 Data — (XLSX) [file pbio.3003419.s007.xlsx]

## Sheet: Figure 3A
	Pie charts summary data
	vCA1 (n=24)	dCA1 (n=7)	NGFs (n=97)	vCA1 NGF (n=67)	dCA1 NGF (n=16)	Prosub pyramidal (n=20)	Sub pyramidal (n=58)	dSub/dProsub (n=10)	EC pyramidal (n=30)	mPFC pyramidal (n=84)
	20	7	22	19	3	5	27	4	7	13
			75	62	13	15	31	6	23	71

## Sheet: Figure 3BCDE
	Figure 3B - AMPA currents					Figure 3C - AMPA currents					Figure 3D - NMDA/AMPA ratios					Figure 3E - NMDA/AMPA ratios
	CA1 NGFs	EC	Subiculum	PFC		dCA1 NGFs	vCA1 NGFs	Subiculum	Prosubiculum		Sub pyramidal (n=11)	EC principal (n=12)	mPFC pyramidal (n=37)	Neurogliaform CA1 (n=19)		dCA1 NGFs	vCA1 NGFs	Prosubiculum	Subiculum
	13.7041	1242.27	2.29088	27.4153		6.10221	12.5	2.29088	5.4022		0.361285	0.179844	0.092155	2.41803		0.043869	1.48968	0.361285	0.321797
	6.44443	5.26406	17.5219	417.614		4.98632	7.1	17.5219	5.18998		0.321797	0.95716	0.19903	2.32		0.567491	0.72786	0.00332741	0.32286
	7.21916	5.18261	23.3903	511.151		5.66891	26.2	23.3903	7.44121		0.32286	1.1733	0.59433	3.26761		1.24387	0.62328	1.1069	0.64057
	4.42623	15.6333	7.91724	201.968		7.05822	33.3	7.91724	2.19541		0.00332741	0.11722	0.05799	8.67557			2.32	0.32178	0.13636
	5.35529	1485.1	7.01026	377.949		8.58113	44.8	7.01026	5.07231		1.1069	0.081777	0.36863	3.03571			3.26761	0.54821	1.2962
	2.21185	8.44968	7.8114	395.62		12.8114	136.3	7.8114			0.64057	0.52141	0.6063	2.32			8.67557		0.60648
	2.40057	675.952	25.2231	114.468		6.37117	14.3	25.2231			0.32178	0.030195	0.078148	3.26761			0.852853
	2.3762	19.5284	12.6342	110.765		26.0337	24.4	12.6342			0.13636	0.049195	0.27342	8.67557			3.03571
	4.96919	400.124	24.6125	64.0485		17.5956	13.3	24.6125			1.2962	0.4075	0.22629	0.852853			1.26412
	3.27949	3365.88	22.5339	62.2267		7.71212	8.9	22.5339			0.60648	0.70256	0.15041	3.03571			4.48951
	5.82028	1875.72	3.06805	547.182		9.18955	8.3	3.06805			0.54821	0.60981	0.38994	1.26412			2.41803
	7.21139	4.66389	59.8522	147.595		6.56982	10.4	59.8522				0.4746	0.19288	4.48951			1.65414
	10.7822	1040.93	6.80086	14.3005		7.66708	6.44443	6.80086					0.10912	2.41803			1.57303
	2.50858	1103.42	6.00201	442.511		7.9681	7.21916	6.00201					0.51363	1.65414			1.26506
	3.77072	17.7596	18.9782	169.688		10.394	5.35529	18.9782					0.20614	1.26506			1.57692
	2.98277	43.1596	2.21726	415.067		4.25203	2.21185	2.21726					0.081324	1.57692
	5.72929	92.1417	6.51393	359.038		11.8527	2.40057	6.51393					0.017963	1.23529
	5.48004	145.522	3.28926	46.0646		16.9847	2.3762	3.28926					0.39342	1.48968
	2.6632	19.4854	6.61853	302.857			4.96919	6.61853					0.41953	0.72786
	5.93589	3.73324	5.4022	190.602			3.27949	22.7552					0.038489
	14.9894	5.68431	5.18998	66.9765			5.82028	2.85534					0.13372
	3.61072		7.44121	52.2193			10.7822	4.99006					0.094942
	4.10115		22.7552	33.6154			3.77072	11.5056					0.051822
	6.62552		2.19541	99.7171			5.72929						0.44441
	15.1689		5.07231	2.49371			5.48004						0.0242996
	6.04703		2.85534	24.2138			14.9894						0.494867
	6.09952		4.99006	5.17618			3.61072						0.49528
	6.66667		11.5056	79.7083			6.62552						0.0998987
	6.10221			144.976			15.1689						0.283354
	4.98632			26.4666			6.09952						0.16427
	6.06376			7.64374			6.66667						0.957433
	5.66891			191.411			16.764						0.261594
	7.05822			56.8285			5.33854						0.283891
	8.58113			26.2728			5.78979						0.321261
	65.3769			58.9369			14.3331						0.173591
	5.78979			241.643			3.82468						0.277495
	14.3331			10.5979			25.3843						0.163793
	3.82468			15.6595
	25.3843			23.8688
	11.8527			19.0031
	16.9847			142.612
	16.764			312.16
	5.33854			153.877
	10.394			11.667
	4.25203			15.9434
	7.9681			76.95
	5.78979			208.823
	14.3331			96.5747
	3.82468			41.6225
	25.3843			149.854
	11.8527			6.13753
	16.9847			29.1667
	16.764			237.379
	5.33854			518.502
	10.394			518.189
	4.25203			344.525
	7.9681			8.57947
				13.4122
				12.1398
				13.3243
				130.774
				13.9958
				89.6811
				27.6061
				6.28078
				117.211

## Sheet: Figure 4
MO		MO		IL		IL		PL		PL		ACC		ACC
AMPA	NMDA	NMDA/AMPA	Ri	AMPA	NMDA	NMDA/AMPA	Ri	AMPA	NMDA	NMDA/AMPA	Ri	AMPA	NMDA	NMDA/AMPA	Ri
-417.614	-366.069	1.1408	266.102	-117.211	-96.7029	1.21207	182.594	-41.6225	-23.9287	1.73944	152.538	-415.067	-386.787	1.07311	102.464
-201.968	-195.254	1.03439	84.4475	-377.949	-436.597	0.86567	266.977	-5.17618	-7.81033	0.662735	134.814	-147.595	-186.072	0.793216	235.878
-395.62	-353.221	1.12004	181.33	-110.765	-113.722	0.974	199.018	-23.8688	-34.7636	0.686604	102.863	-14.3005	-16.5042	0.866477	127.776
-114.468	-105.662	1.08335	159.653	-169.688	-150.714	1.12589	189.353	-27.4153	-28.9751	0.946168	95.5984	-46.0646	-31.8909	1.44444	93.6506
				-56.8285	-63.0105	0.90189	29.7029	-76.95	-90.2992	0.852166	88.6312	-302.857	-248.635	1.21808	111.308
				-518.189	-464.108	1.11653	100.462	-208.823	-189.275	1.10328	191.118	-10.5979	-9.4637	1.11977	148.824
				-13.4122	-26.5225	0.50569	123.904	-442.511	-339.796	1.30229	129.557	-15.6595	-18.8719	0.82978	34.9731
				-27.6061	-48.3003	0.571553	87.0233	-52.2193	-59.6351	0.875647	125.925	-359.038	-299.345	1.19941	128.23
				-6.28078	-6.84616	0.917416	119.76	-33.6154	-38.4459	0.874356	79.8699	-8.57947	-9.02706	0.950417	118.268
				-241.643	-171.005	1.41308	75.9275	-2.49371	-2.71566	0.918271	102.817	-15.9434	-13.9536	1.1426	193.835
				-13.9958	-17.3833	0.805132	154.432	-79.7083	-60.8838	1.30919	121.889	-29.1667	-25.0247	1.16551	107.813
				-142.612	-180.349	0.790755	139.01	-144.976	-143.349	1.01135	140.275
				-312.16	-242.522	1.28714	89.7593	-191.411	-220.463	0.86822	147.417
				-153.877	-217.354	0.707958	135.411	-58.9369	-70.5641	0.835225	107.994
				-11.667	-14.9222	0.781855	177.202	-62.2267	-55.3419	1.1244	95.1131
				-518.502	-411.447	1.26019	155.239	-96.5747	-94.2675	1.02447	257.536
				-12.1398	-7.07714	1.71536	47.1163	-6.13753	-29.5961	0.207376	61.1723
								-237.379	-282.192	0.841199	110.551
								-344.525	-484.943	0.710445	89.6528
								-130.774	-93.6691	1.39613	84.379
								-89.6811	-146.403	0.612563	111.264
								-25.5697	-16.9841	1.50551	46.1603
								-17.0333	-11.1251	1.53107	437.293
								-190.602	-193.153	0.986792	76.6959
								-99.7171	-90.1041	1.10699	180.35
								-26.2728	-33.1437	0.792696	110.936
								-19.0031	-25.009	0.759852	95.4779
								-13.3243	-14.2276	0.936509	88.9989

## Sheet: Figure 5
	Shallow 1st AMPA	Shallow PPR	Shallow NMDA/AMPA	Deep 1st AMPA	Deep PPR	Deep NMDA/AMPA	Undetermined 1st AMPA	Undetermined PPR	Undetermined NMDA/AMPA
	-19.5284	3.70911	0.049195	-5.18261	0.827932	0.95716	-5.26406	0.719136	0.4075
	-1040.93	2.06557	0.4746	-15.6333	1.26936	1.1733	-17.7596	0.869512	0.70256
	-43.1596	1.14381	0.179844	-1485.1	1.55571	0.11722	-92.1417	1.20613	0.60981
	-19.4854	1.19203	0.081777				-145.522	1.07602
	-8.44968	0.81225	0.52141				-1875.72	3.78877
	-1103.42	4.39662	0.030195
	-1242.27	4.42017
	-675.952	1.24686
	-400.124	3.1961
	-3365.88	5.40355
	-4.66389	0.817597
	-3.73324	0.662513
	-5.68431	1.12456

## Sheet: Figure 6
	Cell density			Estimated number of starter cells			Viral spread
	dCA1	vCA1		dCA1	vCA1		dCA1	vCA1
	195.882	181.781		349.266	449.731		0.9947	0.665589
	536.613	246.595		597.127	242.708		1.00145	0.637553
	766.173	45.7595		679.502	60.7017		0.83358	0.338592
	806.43	206.968		961.25	211.695		0.63018	0.6141
	316.731	566.744		337.406			0.772078
	711.46	318.818		824.963			0.802678
	392.975	256.903
	464.926	442.81
	745.324	1278.54
	1877.3	576.647
	283.509	235.168
	884.9	384.392
	464.524
	787.249
	933.986
	1892.34
	710.789
	1486.93

## Sheet: S Figure 2
Chronos	Chrimson
3.9	12.5
136.3	7.1
4.1	26.2
14.3	33.3
12	44.8
11.1	6
10.4	6.3
3.1	7.1
	7.5
	8.3
	8.9
	11.1
	11.2
	11.2
	13.3
	17.9
	24.4

## Sheet: S Figure 3
		NGFs CGE (n=45)		NGFs CGE (n=45)		NGFs MGE (n=6)		NGFs MGE (n=6)	MGE Ri	Undetermined (n=5)		Undetermined (n=5)	? Ri
		AMPA	NMDA	NMDA/AMPA	CGE Ri	AMPA	NMDA	NMDA/AMPA	CGE Ri	AMPA	NMDA	NMDA/AMPA	CGE Ri
		-13.7041	-15.9898	0.857055	526.428	-5.78979	-11.405	0.507653	179.109	-16.764	-22.9773	0.729587	232.755
		-6.44443	-4.621	1.3946	160.832	-14.3331	-12.1223	1.18238	265.168	-5.33854	-5.70475	0.935806	127.573
		-7.21916	-7.15602	1.00882	273.091	-3.82468	-4.46991	0.85565	213.077	-10.394	-12.2983	0.845158	104.345
		-4.42623	-5.35228	0.82698	395.076	-25.3843	-25.5064	0.995214	496.239	-4.25203	-3.59028	1.18432	384.273
		-5.35529	-7.45574	0.718277	222.652	-11.8527	-10.7541	1.10216	101.053	-7.9681	-11.5616	0.68919	262.521
		-2.21185	-2.55701	0.865012	231.033	-16.9847	-11.1831	1.51878	430.495
		-2.40057	-2.92808	0.819842	357.316
		-2.3762	-2.46774	0.9629	358.36
		-4.96919	-6.37706	0.779228	176.497
		-3.27949	-4.29093	0.764285	182.635
		-5.82028	-7.00175	0.831261	256.443
		-7.21139	-10.6119	0.679556	88.1877
		-10.7822	-8.33658	1.29336	216.117
		-2.50858	-2.72747	0.919748	666.975
		-3.77072	-4.2529	0.886624	165.905
		-2.98277	-2.78658	1.0704	403.515
		-5.72929	-6.98051	0.820755	377.932
		-5.48004	-6.66005	0.822822	265.287
		-2.6632	-2.94298	0.906673	656.755
		-5.93589	-7.54158	0.787088	463.329
		-14.9894	-14.305	1.04785	307.31
		-3.61072	-4.78003	0.755377	250.685
		-4.10115	-3.66064	1.12034	84.8478
		-6.62552	-6.25089	1.05993	168.214
		-15.1689	-14.967	1.01349	204.246
		-6.04703	-7.47118	0.809381	559.995
		-6.09952	-4.05485	1.50426	209.777
		-6.66667	-8.63288	0.772242	245.167
		-6.10221	-5.65462	1.07916	266.59
		-4.98632	-5.9275	0.841218	177.454
		-6.06376	-5.49409	1.10369	412.381
		-5.66891	-8.09404	0.70038	118.229
		-7.05822	-7.01753	1.0058	138.299
		-8.58113	-7.46841	1.14899	150.619
		-12.5	-5.8	2.15517
		-7.1	-5.4	1.31481
		-26.2	-7.7	3.4026
		-33.3	15.8	2.10759
		-44.8	-11.9	3.76471
		-14.3	-7.1	2.01408
		-24.4	-14.8	1.64865
		-13.3	-7.1	1.87324
		-8.9	-5.4	1.64815
		-8.3	-5	1.66
		-10.4	-3.1	3.35484

## Sheet: S Figure 6
gene_id	gene_short_name	rep_name	sample_name	replicate	fpkm
ENSMUSG00000033726	Emx1	deep_0	dCA1_deep	0	3.96628
ENSMUSG00000033726	Emx1	deep_1	dCA1_deep	1	0.540812
ENSMUSG00000033726	Emx1	deep_2	dCA1_deep	2	0.348766
ENSMUSG00000033726	Emx1	distal_0	dCA1_distal	0	2.19031
ENSMUSG00000033726	Emx1	distal_1	dCA1_distal	1	0.459317
ENSMUSG00000033726	Emx1	distal_2	dCA1_distal	2	1.96522
ENSMUSG00000033726	Emx1	dorsal_0	dCA1_whole	0	0.611697
ENSMUSG00000033726	Emx1	dorsal_1	dCA1_whole	1	2.65155
ENSMUSG00000033726	Emx1	dorsal_2	dCA1_whole	2	2.72429
ENSMUSG00000033726	Emx1	intermediate_0	iCA1_whole	0	1.06889
ENSMUSG00000033726	Emx1	intermediate_1	iCA1_whole	1	0.874394
ENSMUSG00000033726	Emx1	intermediate_2	iCA1_whole	2	0.925785
ENSMUSG00000033726	Emx1	proximal_0	dCA1_proximal	0	2.68761
ENSMUSG00000033726	Emx1	proximal_1	dCA1_proximal	1	2.1121
ENSMUSG00000033726	Emx1	proximal_2	dCA1_proximal	2	2.64809
ENSMUSG00000033726	Emx1	superficial_0	dCA1_superficial	0	0.228179
ENSMUSG00000033726	Emx1	superficial_1	dCA1_superficial	1	0.747171
ENSMUSG00000033726	Emx1	superficial_2	dCA1_superficial	2	1.82921
ENSMUSG00000033726	Emx1	ventral_0	vCA1_whole	0	0
ENSMUSG00000033726	Emx1	ventral_1	vCA1_whole	1	0.27249
ENSMUSG00000033726	Emx1	ventral_2	vCA1_whole	2	0.72948
